# Supplementary material for: Synthesis and Biological Evaluation of Marine-Inspired Benzothiazole Derivatives as Retinoid X Receptor-α Antagonists with Anti-Cancer Activities
Source: Mar Drugs. 2025 Sep 21;23(9):368. doi: 10.3390/md23090368 (PMC12471517; doi:10.3390/md23090368)
Supplement: Supplementary file 1 [file marinedrugs-23-00368-s001.zip]

Archive with 1 entries (1 files):
- marinedrugs-3863276-supplementary.pdf
